# Supplementary material for: A Systematic Review of Wearable Sensors in Rett Syndrome—What Physiological Markers Are Informative for Monitoring Disease States?
Source: Sensors (Basel). 2025 Nov 2;25(21):6697. doi: 10.3390/s25216697 (PMC12610631; doi:10.3390/s25216697)
Supplement: Supplementary file 1 [file sensors-25-06697-s001.zip]

Archive with 1 entries (1 files):
- sensors-3834946-supplementary.pdf
